# Supplementary material for: The effect of ribociclib on the expression levels of miR-141 and CDK4/6-USP51 signaling pathway genes in MCF-7 and MDA-MB-231 cells
Source: PLoS One. 2024 Aug 28;19(8):e0309289. doi: 10.1371/journal.pone.0309289 (PMC11355560; doi:10.1371/journal.pone.0309289)
Supplement: S1 File — (XLSX) [file pone.0309289.s001.xlsx]

## Sheet: MCF-7-Pro-24
Sample	ZEB1	CDK6	MYH10	CDON	GAPDH		Δct	ZEB1	CDK6	MYH10	CDON		Mean Δct	ZEB1	CDK6	MYH10	CDON		ΔΔct	ZEB1	CDK6	MYH10	CDON		2^-ΔΔct	ZEB1	CDK6	MYH10	CDON		Mean	ZEB1	CDK6	MYH10	CDON		SD	ZEB1	CDK6	MYH10	CDON		T-Test	ZEB1	CDK6	MYH10	CDON
C1	27.96	22.29	22.31	25.94	15.37			12.59	6.92	6.94	10.57			12.1133	6.895	6.92667	10.0583			0.476667	0.025	0.0133333	0.511667			0.718636	0.982821	0.990801	0.701412									0.198594	0.0701466	0.0777294	0.0653307			0.542809	0.00394882	0.0968253	0.654776
C1	27.96	22.52	22.47	25.21	15.46			12.5	7.06	7.01	9.75			12.4	7.385	7.58333	10.5117			0.1	-0.325	-0.573333	-0.76167			0.933033	1.25266	1.48796	1.69545
C2	27.56	22.39	22.66	25.99	15.56			12	6.83	7.1	10.43			12.4	7.385	7.58333	10.5117			-0.4	-0.555	-0.483333	-0.08167			1.31951	1.46917	1.39797	1.05824
C2	27.45	22.36	22.57	25.34	15.61			11.84	6.75	6.96	9.73			12.4	7.385	7.58333	10.5117			-0.56	-0.635	-0.623333	-0.78167			1.47427	1.55294	1.54043	1.71912
C3	27.26	22.4	22.3	25.44	15.59			11.67	6.81	6.71	9.85			12.4	7.385	7.58333	10.5117			-0.73	-0.575	-0.873333	-0.66167			1.65864	1.48968	1.83189	1.58191
C3	27.5	22.42	22.26	25.44	15.42			12.08	7	6.84	10.02			12.4	7.385	7.58333	10.5117			-0.32	-0.385	-0.743333	-0.49167			1.24833	1.30586	1.67404	1.40607
T1	27.52	22.76	22.45	25.48	15.23			12.29	7.53	7.22	10.25			12.4	7.385	7.58333	10.5117			-0.11	0.145	-0.363333	-0.26167			1.07923	0.904379	1.28639	1.19887									0.0872251	0.0236342	0.080896	0.0662346
T1	27.29	22.63	22.37	25.42	15.36			11.93	7.27	7.01	10.06			12.4	7.385	7.58333	10.5117			-0.47	-0.115	-0.573333	-0.45167			1.38511	1.08298	1.48796	1.36762
T2	26.98	22.58	22.69	25.12	15.18			11.8	7.4	7.51	9.94			12.4	7.385	7.58333	10.5117			-0.6	0.015	-0.073333	-0.57167			1.51572	0.989657	1.05214	1.48624
T2	27.09	22.66	22.5	25.2	15.2			11.89	7.46	7.3	10			12.4	7.385	7.58333	10.5117			-0.51	0.075	-0.283333	-0.51167			1.42405	0.949342	1.217	1.4257
T3	27.24	22.59	22.33	25.58	15.33			11.91	7.26	7	10.25			12.4	7.385	7.58333	10.5117			-0.49	-0.125	-0.583333	-0.26167			1.40444	1.09051	1.49831	1.19887
T3	27.11	22.45	22.39	25.36	15.23			11.88	7.22	7.16	10.13			12.4	7.385	7.58333	10.5117			-0.52	-0.165	-0.423333	-0.38167			1.43396	1.12117	1.34102	1.30285
C1	27.96	22.405	22.39	25.575	15.415			12.545	6.99	6.975	10.16	0		12.1133	6.895	6.92667	10.0583			0.431667	0.095	0.0483333	0.101667			0.741405	0.936272	0.967053	0.931956	1		1.02148	1.03495	1.00293	1.0021
C2	27.505	22.375	22.615	25.665	15.585			11.92	6.79	7.03	10.08	0								-0.193333	-0.105	0.103333	0.0216667			1.1434	1.07549	0.93088	0.985094
C3	27.38	22.41	22.28	25.44	15.505			11.875	6.905	6.775	9.935	0								-0.238333	0.01	-0.151667	-0.123333			1.17963	1.09309	1.11085	1.08925
T1	27.405	22.695	22.41	25.45	15.295			12.11	7.4	7.115	10.155	0								-0.00333333	0.505	0.188333	0.0966667			1.00231	0.7466	0.877619	0.935191			1.12337	0.722356	0.831532	0.97037
T2	27.035	22.62	22.595	25.16	15.19			11.845	7.43	7.405	9.97	0								-0.268333	0.535	0.478333	-0.0883333			1.20442	0.730159	0.717806	1.06314
T3	27.175	22.52	22.36	25.47	15.28			11.895	7.24	7.08	10.19	0								-0.218333	0.345	0.153333	0.131667			1.16339	0.690308	0.899171	0.912776

## Sheet: MCF7-miR-24
Sample	miR-141	U6		Dct	miR-141		Mean ct			DDct			2^-DDct			Mean			SD					T-Test
C1	17.38	19.07
C1	17.11	19.88
C2	17.72	21.44
C2	17.49	20.4
C3	17.87	20.82
C3	17.99	20.76
T1	16.75	20.66
T1	16.99	20.8
T2	16.89	20.29
T2	16.89	20.24
T3	16.68	20.18
T3	16.9	20.15
C1	17.245	19.475			-2.23			-2.80167			0.571667			0.972839			1.14715			0.200088					0.192628
C2	17.605	20.92			-3.315						-0.513333			1.42734
C3	17.93	20.79			-2.86						-0.0583333			1.04126
T1	16.87	20.73			-3.86						-1.05833			1.38252			1.37607			0.052489
T2	16.89	20.265			-3.375						-0.573333			1.3088
T3	16.79	20.165			-3.375						-0.573333			1.43688

## Sheet: MCF7-Pro-72
Sample	ZEB1	CDK6	MYH10	CDON	GAPDH		Dct	ZEB1	CDK6	MYH10	CDON		Mean ct	ZEB1	CDK6	MYH10	CDON		DDct	ZEB1	CDK6	MYH10	CDON		2^-DDct	ZEB1	CDK6	MYH10	CDON		Mean	ZEB1	CDK6	MYH10	CDON		SD	ZEB1	CDK6	MYH10	CDON		T-Test	ZEB1	CDK6	MYH10	CDON
C1	21.81	21.81	20.82	26.95	12.1
C1	21.51	21.79	20.68	26.13	12.38
C2	21.57	21.6	20.79	25.91	12.02
C2	21.6	21.76	20.64	26.54	12.16
C3	21.6	21.69	20.7	26.73	12.2
C3	21.62	21.82	20.69	26.11	12.04
T1	21.55	22.65	21.64	25.23	12.01
T1	21.62	22.74	21.78	25.93	12.22
T2	21.43	22.83	21.53	25.65	12.5
T2	21.58	22.71	21.69	24.93	12.27
T3	21.51	22.68	21.7	25.71	12.12
T3	21.49	22.75	21.38	25.52	12.01
C1	21.66	21.8	20.75	26.54	12.24			9.42	9.56	8.51	14.3			9.46833	9.595	8.57	14.245			-0.0483333	-0.035	-0.06	0.055			1.03407	1.02456	1.04247	0.962594			1.00028	1.00023	1.00053	1.00147			0.0239311	0.0213126	0.0327294	0.0549817			0.333095	9.70059e-05	0.000250294	0.00190909
C2	21.585	21.68	20.715	26.225	12.09			9.495	9.59	8.625	14.135									0.0266667	-0.005	0.055	-0.11			0.981686	1.00347	0.962594	1.07923
C3	21.61	21.755	20.695	26.42	12.12			9.49	9.635	8.575	14.3									0.0216667	0.04	0.005	0.055			0.985094	0.972655	0.99654	0.962594
T1	21.585	22.695	21.71	25.58	12.115			9.47	10.58	9.595	13.465									0.00166667	0.985	1.025	-0.78			0.998845	0.625226	0.69141	1.30713			1.09844	0.636654	0.703506	1.29739			0.123904	0.0249642	0.00966838	0.0172492
T2	21.505	22.77	21.61	25.29	12.385			9.12	10.385	9.225	12.905									-0.348333	0.79	0.655	-1.34			1.27309	0.61344	0.715075	1.27315
T3	21.5	22.715	21.54	25.615	12.065			9.435	10.65	9.475	13.55									-0.0333333	1.055	0.905	-0.695			1.02337	0.671297	0.704033	1.31189

## Sheet: MCF7-miR-72
Sample	miR-141	U6		Dct	miR-141			Mean ct	miR-141			DDct	miR-141			2^-DDct	miR-141			Mean	miR-141			SD	miR-141			T-Test	miR-141
C1	16.07	20.63
C1	16.2	20.38
C2	16.21	20.04
C2	16.3	20.42
C3	16.71	20.59
C3	16.54	20.75
T1	15.31	20.77
T1	15.23	20.58
T2	15.18	20.89
T2	15.14	20.59
T3	15.41	20.52
T3	15.14	20.89
C1	16.135	20.505			-4.37				-4.13				-0.24				1.18099				1.07397				0.0987375				0.00331822
C2	16.255	20.23			-3.975								0.155				1.09813
C3	16.625	20.67			-4.045								0.085				0.942785
T1	15.27	20.675			-5.405								-1.275				1.51999				1.5161				0.0148926
T2	15.16	20.74			-5.58								-1.45				1.53208
T3	15.275	20.705			-5.43								-1.3				1.49623

## Sheet: MDA-Pro-24
Sample	ZEB1	CDK6	MYH10	CDON	GAPDH		Dct	ZEB1	CDK6	MYH10	CDON		Mean ct	ZEB1	CDK6	MYH10	CDON		DDct	ZEB1	CDK6	MYH10	CDON		2^-DDct	ZEB1	CDK6	MYH10	CDON		Mean	ZEB1	CDK6	MYH10	CDON		SD	ZEB1	CDK6	MYH10	CDON		T-Test	ZEB1	CDK6	MYH10	CDON
C1	14.72	19.74	20.56	18.56	13.68
C1	14.73	19.19	20.31	18.66	13.27
C2	14.61	19.71	20.15	18.65	13.18
C2	14.75	19.57	20.37	18.58	13.14
C3	14.65	19.69	20.81	18.6	13.11
C3	14.72	19.63	20.7	18.77	13.57
T1	15.91	21.33	21.53	19.55	14.51
T1	15.8	21.6	21.51	19.64	14.06
T2	15.68	21.57	21.77	19.55	14.23
T2	15.88	21.42	21.69	19.64	14.13
T3	15.53	21.72	21.79	19.51	14.63
T3	15.95	21.56	21.81	19.67	14.02
C1	14.725	19.465	20.435	18.61	13.475			1.25	5.99	6.96	5.135			1.37167	6.26333	7.15833	5.31167			-0.121667	-0.273333	-0.198333	-0.176667			1.08799	1.2086	1.14737	1.13027			1.00298	1.11021	1.00855	1.00428			0.0766173	0.10698	0.128795	0.0937749			0.18452	0.0236073	0.186267	0.837073
C2	14.68	19.64	20.26	18.615	13.16			1.52	6.48	7.1	5.455									0.148333	0.216667	-0.0583333	0.143333			0.902292	1.16055	1.04126	0.905425
C3	14.685	19.66	20.755	18.685	13.34			1.345	6.32	7.415	5.345									-0.0266667	0.0566667	0.256667	0.0333333			1.01866	0.961483	0.83702	0.97716
T1	15.855	21.465	21.52	19.595	14.285			1.57	7.18	7.235	5.31									0.198333	0.916667	0.0766667	-0.00166667			0.871557	0.800597	0.948246	1.00116			0.898529	0.830682	0.837806	0.988304			0.0513523	0.0298809	0.0798389	0.0426199
T2	15.78	21.495	21.73	19.595	14.18			1.6	7.315	7.55	5.415									0.228333	1.05167	0.391667	0.103333			0.85362	0.871424	0.762249	0.93088
T3	15.74	21.64	21.8	19.59	14.325			1.415	7.315	7.475	5.265									0.0433333	1.05167	0.316667	-0.0466667			0.97041	0.820024	0.802923	1.03288

## Sheet: MDA-miR-24
Sample	miR-141	U6		Dct	miR-141		Mean ct	miR-141		DDct	miR-141		2^-DDct	miR-141		Mean	miR-141		SD	miR-141		T.Test	miR-141
C1	18.67	20.71
C1	18.91	20.76
C2	18.11	20.96
C2	18.38	20.98
C3	18.63	20.52
C3	18.8	20.91
T1	17.87	20.72
T1	17.38	20.01
T2	17.83	20.54
T2	17.45	20.01
T3	17.91	20.43
T3	17.07	20.18
C1	18.79	20.735			-1.945			-2.22333			0.278333			0.824543			1.03233			0.271507			0.90971
C2	18.245	20.97			-2.725						-0.501667			1.41585
C3	18.715	20.715			-2						0.223333			0.856584
T1	17.625	20.365			-2.74						-0.516667			1.03065			1.05595			0.0533979
T2	17.64	20.275			-2.635						-0.411667			1.13022
T3	17.49	20.305			-2.815						-0.591667			1.00699

## Sheet: MDA-Pro-72
Sample	ZEB1	CDK6	MYH10	CDON	GAPDH			Dct	ZEB1	CDK6	MYH10	CDON		Mean ct	ZEB1	CDK6	MYH10	CDON		DDct	ZEB1	CDK6	MYH10	CDON		2^-DDct	ZEB1	CDK6	MYH10	CDON		Mean	ZEB1	CDK6	MYH10	CDON		SD	ZEB1	CDK6	MYH10	CDON		T-Test	ZEB1	CDK6	MYH10	CDON
C1	14.48	19.43	19.13	27.52	13.15
C1	14.93	19.51	19.82	27.73	13.17
C2	14.39	19.67	19.33	27.91	13.05
C2	14.26	19.14	19.03	27.88	13.05
C3	14.66	19.53	19.39	27.56	13.25
C3	14.23	19.57	19.67	27.84	13.11
T1	15.85	22.63	21.22	27.1	14.03
T1	15.7	22.71	21.45	27.83	14.45
T2	15.34	22.22	22.3	27.73	14.98
T2	15.23	22.75	22.28	27.9	14.99
T3	15.81	22.08	21.64	27.3	14.88
T3	15.78	22.79	21.47	27.76	14
C1	14.705	19.47	19.475	27.625	13.16				1.545	6.31	6.315	14.465			1.36167	6.345	6.265	14.61			0.183333	-0.035	0.05	-0.145			0.980666	1.02456	0.965936	1.10573			1.03729	1.01349	1.00227	1.05326			0.0401549	0.00877573	0.0684122	0.0480222			0.0617438	6.39515e-06	0.00358718	0.00143038
C2	14.325	19.405	19.18	27.895	13.05				1.275	6.355	6.13	14.845									-0.0866667	0.01	-0.135	0.235			1.06191	1.00309	1.09809	0.989685
C3	14.445	19.55	19.53	27.7	13.18				1.265	6.37	6.35	14.52									-0.0966667	0.025	0.085	-0.09			1.0693	1.01282	0.942785	1.06437
T1	15.775	22.67	21.335	27.465	14.24				1.535	8.43	7.095	13.225									0.173333	2.085	0.83	-1.385			0.886791	0.685696	0.702529	1.36172			0.889588	0.701467	0.704111	1.34203			0.0705363	0.0111672	0.00709092	0.0201981
T2	15.285	22.485	22.29	27.815	14.985				0.3	7.5	7.305	12.83									-1.06167	1.155	1.04	-1.78			0.977342	0.710066	0.696327	1.31426
T3	15.795	22.435	21.555	27.53	14.44				1.355	7.995	7.115	13.09									-0.00666667	1.65	0.85	-1.52			0.804632	0.70864	0.713479	1.3501

## Sheet: MDA-miR-72
Sample	miR-141	U6		Dct				Mean ct				DDct				2^-DDct				Mean				SD			T-Test
C1	20.14	20.53
C1	20.43	20.64
C2	20.08	20.02
C2	20.23	20.79
C3	20.01	20.17
C3	20.32	20.66
T1	18.45	20.49
T1	18.71	20.52
T2	18.9	20.44
T2	18.87	20.5
T3	18.86	20.17
T3	18.68	20.51
C1	20.285	20.585			-0.3				-0.266667				-0.0333333				1.02337				1.03347				0.041444			0.000593551
C2	20.155	20.405			-0.25								0.0166667				1.08851
C3	20.165	20.415			-0.25								0.0166667				0.988514
T1	18.58	20.505			-1.925								-1.65833				1.55652				1.49366				0.0513729
T2	18.885	20.47			-1.585								-1.31833				1.49378
T3	18.77	20.34			-1.57								-1.30333				1.43068
